# Supplementary material for: Outpatient Department Visits and Mortality with Various Causes Attributable to Ambient Air Pollution in the Eastern Economic Corridor of Thailand
Source: Int J Environ Res Public Health. 2022 Jun 23;19(13):7683. doi: 10.3390/ijerph19137683 (PMC9265572; doi:10.3390/ijerph19137683)
Supplement: Supplementary file 1 [file ijerph-19-07683-s001.zip]

Archive with 1 entries (1 files):
- ijerph-1746851-supplementary.pdf
